# Supplementary material for: Neuroinflammation, Energy and Sphingolipid Metabolism Biomarkers Are Revealed by Metabolic Modeling of Autistic Brains
Source: Biomedicines. 2023 Feb 16;11(2):583. doi: 10.3390/biomedicines11020583 (PMC9953696; doi:10.3390/biomedicines11020583)
Supplement: Supplementary file 1 [file biomedicines-11-00583-s001.zip]

Archive with 1 entries (1 files):
- SupportingInfo.pdf
